# Supplementary material for: Accumulation of Arachidonic Acid, Precursor of Pro-Inflammatory Eicosanoids, in Adipose Tissue of Obese Women: Association with Breast Cancer Aggressiveness Indicators
Source: Biomedicines. 2022 Apr 26;10(5):995. doi: 10.3390/biomedicines10050995 (PMC9138452; doi:10.3390/biomedicines10050995)
Supplement: Supplementary file 1 [file biomedicines-10-00995-s001.zip]

Archive with 1 entries (1 files):
- biomedicines-1668670-supplementary.pdf
